# Supplementary material for: High-Throughput Identification and Characterization of LptDE-Binding Bicycle Peptides Using Phage Display and Cryo-EM
Source: J Med Chem. 2025 Oct 6;68(20):21144–55. doi: 10.1021/acs.jmedchem.5c00307 (PMC12557396; doi:10.1021/acs.jmedchem.5c00307)
Supplement: Supplementary file 2 [file jm5c00307_si_002.csv]

Compound	SMILES
1	[H]N[C@@H](C)C(=O)N[C@@H]1C(=O)N[C@H](C(=O)N[C@H](C(=O)N[C@H](C(=O)N[C@H](C(=O)N[C@H](C(=O)N[C@@H]([C@H](CC)C)C(=O)N[C@H](C(=O)N[C@H](C(=O)N[C@@H]2C(=O)N[C@H](C(=O)N[C@H](C(=O)N[C@H](C(=O)N[C@H](C(=O)N[C@H](C(=O)N[C@@H](C)C(=O)N)CSCC(N3CCN(CCN(CC3)C(CSC2)=O)C(CSC1)=O)=O)CC(=O)O)CCSC)Cc1c[nH]c2c1cccc2)CCSC)Cc1c[nH]cn1)Cc1c[nH]c2c1cccc2)CC(=O)O)CC(N)=O)CCC(=O)O)Cc1c[nH]c2c1cccc2)CCCCN[H]
2	[H]N[C@@H](C)C(=O)N[C@@H]1C(=O)N[C@H](C(=O)N[C@@H](C)C(=O)N[C@H](C(=O)N[C@@H]2C(=O)N[C@H](C(=O)N[C@H](C(=O)N[C@@H](Cc3ccccc3)C(=O)N[C@H](C(=O)N[C@H](C(=O)N[C@@H](CC(C)C)C(=O)N[C@H](C(=O)N[C@H](C(=O)N[C@H](C(=O)N[C@@H](C)C(=O)N)CSCc3nc(nc(n3)CSC2)CSC1)CC(=O)O)CC(=O)O)Cc1c[nH]c2c1cccc2)CO[H])Cc1c[nH]c2c1cccc2)CC(=O)O)CCCCN[H])CCCNC(N)=N
3	[H]N[C@@H](C)C(=O)N[C@@H]1C(=O)N[C@H](C(=O)N[C@H](C(=O)NCC(=O)N[C@@H]2C(=O)N[C@H](C(=O)N[C@H](C(=O)N[C@@H](CC(C)C)C(=O)N[C@@H](Cc3ccccc3)C(=O)N[C@@H](CC(C)C)C(=O)N[C@H](C(=O)N[C@H](C(=O)N[C@H](C(=O)N[C@H](C(=O)N[C@H](C(=O)N[C@@H](C)C(=O)N)CSCc3nc(nc(n3)CSC2)CSC1)CC(=O)O)CC(=O)O)Cc1c[nH]cn1)Cc1c[nH]c2c1cccc2)Cc1c[nH]c2c1cccc2)CC(=O)O)CCCCN[H])CCCCN[H]
4	[H]N[C@@H](C)C(=O)N[C@@H]1C(=O)N[C@H](C(=O)N2CCC[C@H]2C(=O)N[C@H](C(=O)N[C@H](C(=O)N[C@H](C(=O)N[C@@H](Cc2ccccc2)C(=O)N[C@H](C(=O)N[C@H](C(=O)N[C@@H]2C(=O)N[C@H](C(=O)N[C@H](C(=O)N[C@H](C(=O)N[C@H](C(=O)N[C@H](C(=O)N[C@@H](C)C(=O)N)CSCC(N3CC45CN(CC4(CN(C5)C(CSC2)=O)C3)C(CSC1)=O)=O)Cc1c[nH]cn1)CC(=O)O)CCC(N)=O)CC(=O)O)Cc1c[nH]c2c1cccc2)CC(N)=O)CCC(N)=O)Cc1c[nH]c2c1cccc2)Cc1c[nH]c2c1cccc2)CC(=O)O
5	[H]N[C@@H](C)C(=O)N[C@@H]1C(=O)N[C@H](C(=O)N[C@H](C(=O)N[C@H](C(=O)N[C@H](C(=O)N[C@@H](CC(C)C)C(=O)N[C@H](C(=O)N[C@H](C(=O)N[C@H](C(=O)N[C@@H]2C(=O)N[C@H](C(=O)N[C@H](C(=O)N[C@H](C(=O)N[C@H](C(=O)N[C@H](C(=O)N[C@@H](C)C(=O)N)CSCC(N3CN(CN(C3)C(=O)CSC1)C(=O)CSC2)=O)CCC(=O)O)CCCCN[H])CCCCN[H])CC(=O)O)CC(=O)O)CCC(=O)O)CCC(=O)O)Cc1c[nH]c2c1cccc2)Cc1c[nH]c2c1cccc2)Cc1c[nH]cn1)Cc1c[nH]c2c1cccc2
6	[H]N[C@@H](C)C(=O)N[C@@H]1C(=O)N2CCC[C@H]2C(=O)N[C@@H](Cc2ccccc2)C(=O)N[C@H](C(=O)N[C@H](C(=O)N[C@H](C(=O)N[C@@H](CC(C)C)C(=O)N[C@H](C(=O)N[C@H](C(=O)N[C@@H]2C(=O)N[C@H](C(=O)N[C@@H](C)C(=O)N[C@H](C(=O)N[C@H](C(=O)N[C@H](C(=O)N[C@@H](C)C(=O)N)CSCC(N3CC45CN(CC4(CN(C5)C(CSC2)=O)C3)C(CSC1)=O)=O)Cc1c[nH]c2c1cccc2)CC(=O)O)CC(=O)O)Cc1c[nH]c2c1cccc2)CC(N)=O)CCC(N)=O)Cc1c[nH]c2c1cccc2)Cc1c[nH]c2c1cccc2
7	[H]N[C@@H](C)C(=O)N[C@@H]1C(=O)N2CCC[C@H]2C(=O)N[C@H](C(=O)N[C@H](C(=O)N[C@H](C(=O)N[C@H](C(=O)N[C@@H]([C@H](CC)C)C(=O)N[C@H](C(=O)N[C@H](C(=O)N[C@@H]2C(=O)N[C@H](C(=O)N[C@H](C(=O)N[C@H](C(=O)N[C@H](C(=O)N[C@H](C(=O)N[C@@H](C)C(=O)N)CSCC(N3CCN(CCN(CC3)C(CSC2)=O)C(CSC1)=O)=O)CC(=O)O)CCC(=O)O)Cc1c[nH]c2c1cccc2)CCSC)Cc1ccc(cc1)O[H])Cc1c[nH]c2c1cccc2)CC(N)=O)CCC(=O)O)CC(N)=O)Cc1c[nH]c2c1cccc2
8	[H]N[C@@H](C)C(=O)N[C@@H]1C(=O)N[C@H](C(=O)N[C@H](C(=O)N[C@H](C(=O)N[C@@H]2C(=O)N[C@H](C(=O)N[C@H](C(=O)N[C@@H](Cc3ccccc3)C(=O)N[C@H](C(=O)N[C@H](C(=O)N[C@H](C(=O)N[C@H](C(=O)N[C@H](C(=O)N[C@H](C(=O)N[C@@H](C)C(=O)N)CSCc3nc(nc(n3)CSC2)CSC1)CCC(=O)O)CC(=O)O)CCC(N)=O)Cc1c[nH]c2c1cccc2)CO[H])Cc1c[nH]c2c1cccc2)CC(=O)O)CCCNC(N)=N)CC(=O)O)CCCCN[H]
9	[H]N[C@@H](C)C(=O)N[C@@H]1C(=O)N[C@H](C(=O)N[C@H](C(=O)N[C@H](C(=O)N[C@H](C(=O)N[C@H](C(=O)N[C@H](C(=O)N[C@H](C(=O)N[C@@H]2C(=O)N[C@H](C(=O)N[C@H](C(=O)N[C@H](C(=O)N[C@H](C(=O)N[C@H](C(=O)N[C@H](C(=O)N[C@@H](C)C(=O)N)CSCC(N3CCN(CCN(CC3)C(CSC2)=O)C(CSC1)=O)=O)CCC(=O)O)CC(=O)O)CCSC)Cc1c[nH]c2c1cccc2)C(C)C)Cc1ccc(cc1)O[H])Cc1c[nH]c2c1cccc2)CC(=O)O)Cc1c[nH]c2c1cccc2)Cc1c[nH]cn1)CCC(N)=O)CCCCN[H]
10	[H]N[C@@H](C)C(=O)N[C@@H]1C(=O)N[C@H](C(=O)N[C@H](C(=O)N[C@H](C(=O)N[C@@H]2C(=O)N[C@H](C(=O)N[C@H](C(=O)N[C@H](C(=O)N[C@@H](CC(C)C)C(=O)N[C@@H](CC(C)C)C(=O)N[C@H](C(=O)N[C@@H](CC(C)C)C(=O)N[C@H](C(=O)N[C@H](C(=O)N[C@H](C(=O)N[C@@H](C)C(=O)N)CSCc3nc(nc(n3)CSC2)CSC1)CC(=O)O)CC(=O)O)Cc1c[nH]c2c1cccc2)CC(N)=O)Cc1c[nH]c2c1cccc2)CC(=O)O)CO[H])CCCCN[H])Cc1c[nH]cn1
11	[H]N[C@@H](C)C(=O)N[C@@H]1C(=O)N[C@@H](C)C(=O)N[C@H](C(=O)N2CCC[C@H]2C(=O)N[C@H](C(=O)N[C@H](C(=O)N[C@@H]2C(=O)N[C@@H](Cc3ccccc3)C(=O)N[C@H](C(=O)N[C@H](C(=O)N[C@H](C(=O)N[C@H](C(=O)N[C@H](C(=O)N[C@H](C(=O)N[C@@H](C)C(=O)N)CSCC(N3CC45CN(CC4(CN(C5)C(CSC2)=O)C3)C(CSC1)=O)=O)[C@@H](C)O)Cc1c[nH]c2c1cccc2)CC(=O)O)CO[H])Cc1c[nH]c2c1cccc2)CO[H])Cc1c[nH]c2c1cccc2)CC(=O)O
12	[H]N[C@@H](C)C(=O)N[C@@H]1C(=O)N[C@@H](Cc2ccccc2)C(=O)N[C@H](C(=O)N2CCC[C@H]2C(=O)N[C@@H](Cc2ccccc2)C(=O)N[C@@H]2C(=O)N[C@H](C(=O)N[C@H](C(=O)N[C@H](C(=O)N[C@H](C(=O)NCC(=O)N[C@H](C(=O)N[C@@H](C)C(=O)N)CSCC(N3CCN(CCN(CC3)C(CSC2)=O)C(CSC1)=O)=O)Cc1c[nH]cn1)CCCCN[H])Cc1c[nH]c2c1cccc2)CC(N)=O)Cc1c[nH]c2c1cccc2
13	[H]N[C@@H](C)C(=O)N[C@@H]1C(=O)N[C@H](C(=O)N[C@H](C(=O)N[C@@H](Cc2ccccc2)C(=O)N[C@H](C(=O)N[C@H](C(=O)N[C@H](C(=O)N[C@@H](Cc2ccccc2)C(=O)N[C@H](C(=O)N[C@@H]2C(=O)N[C@H](C(=O)NCC(=O)N[C@H](C(=O)N3CCC[C@H]3C(=O)N[C@H](C(=O)N[C@@H](C)C(=O)N)CSCC(N3CN(CN(C3)C(=O)CSC1)C(=O)CSC2)=O)Cc1ccc(cc1)O[H])CC(=O)O)Cc1ccc(cc1)O[H])Cc1c[nH]c2c1cccc2)CC(=O)O)CCSC)CC(=O)O)CO[H]
14	[H]N[C@@H](C)C(=O)N[C@@H]1C(=O)N[C@H](C(=O)N[C@H](C(=O)N[C@@H](Cc2ccccc2)C(=O)N[C@H](C(=O)N[C@H](C(=O)N[C@H](C(=O)N[C@@H](CC(C)C)C(=O)N[C@H](C(=O)N[C@@H]2C(=O)N[C@H](C(=O)N[C@H](C(=O)N[C@H](C(=O)N[C@H](C(=O)N[C@H](C(=O)N[C@@H](C)C(=O)N)CSCC(N3CN(CN(C3)C(=O)CSC1)C(=O)CSC2)=O)[C@@H](C)O)Cc1ccc(cc1)O[H])Cc1c[nH]cn1)CCC(=O)O)Cc1ccc(cc1)O[H])Cc1c[nH]c2c1cccc2)CC(=O)O)CCSC)CC(=O)O)[C@@H](C)O
15	[H]N[C@@H](C)C(=O)N[C@@H]1C(=O)N[C@H](C(=O)N[C@H](C(=O)N[C@@H](Cc2ccccc2)C(=O)N[C@H](C(=O)N[C@H](C(=O)N[C@H](C(=O)N[C@@H](Cc2ccccc2)C(=O)N[C@@H](Cc2ccccc2)C(=O)N[C@@H]2C(=O)N[C@H](C(=O)N[C@@H](Cc3ccccc3)C(=O)N[C@H](C(=O)N[C@H](C(=O)N[C@H](C(=O)N[C@@H](C)C(=O)N)CSCC(N3CN(CN(C3)C(=O)CSC1)C(=O)CSC2)=O)CCSC)CCC(N)=O)CC(=O)O)Cc1ccc(cc1)O[H])CC(=O)O)CCSC)CC(=O)O)CCC(N)=O
16	[H]N[C@@H](C)C(=O)N[C@@H]1C(=O)N[C@H](C(=O)N[C@H](C(=O)N[C@@H]2C(=O)N[C@@H]([C@H](CC)C)C(=O)N[C@@H](Cc3ccccc3)C(=O)N[C@H](C(=O)N[C@H](C(=O)N[C@H](C(=O)N3CCC[C@H]3C(=O)N[C@H](C(=O)N[C@@H](CC(C)C)C(=O)N[C@H](C(=O)N[C@@H](C)C(=O)N)CSCCS(N3CN(CN(C3)S(CCSC2)(=O)=O)S(CCSC1)(=O)=O)(=O)=O)CCCCN[H])CC(=O)O)Cc1ccc(cc1)O[H])Cc1c[nH]c2c1cccc2)Cc1c[nH]c2c1cccc2)CCC(=O)O
17	[H]N[C@@H](C)C(=O)N[C@@H]1C(=O)N[C@H](C(=O)N2CCC[C@H]2C(=O)N[C@H](C(=O)N[C@@H]2C(=O)N[C@@H]([C@H](CC)C)C(=O)N[C@@H](Cc3ccccc3)C(=O)N[C@H](C(=O)N[C@H](C(=O)N3CCC[C@H]3C(=O)N[C@H](C(=O)N[C@@H](C)C(=O)N)CSCC(N3CN(CN(C3)C(=O)CSC1)C(=O)CSC2)=O)CCSC)Cc1c[nH]c2c1cccc2)Cc1c[nH]c2c1cccc2)CC(=O)O
1a	[H]N[C@@H](C)C(=O)N[C@@H]1C(=O)N[C@@H](C)C(=O)N[C@H](C(=O)N[C@H](C(=O)N[C@H](C(=O)N[C@H](C(=O)N[C@@H]([C@H](CC)C)C(=O)N[C@H](C(=O)N[C@H](C(=O)N[C@@H]2C(=O)N[C@H](C(=O)N[C@H](C(=O)N[C@H](C(=O)N[C@H](C(=O)N[C@H](C(=O)N[C@@H](C)C(=O)N)CSCC(N3CCN(CCN(CC3)C(CSC2)=O)C(CSC1)=O)=O)CC(=O)O)CCSC)Cc1c[nH]c2c1cccc2)CCSC)Cc1c[nH]cn1)Cc1c[nH]c2c1cccc2)CC(=O)O)CC(N)=O)CCC(=O)O)Cc1c[nH]c2c1cccc2
1b	[H]N[C@@H](C)C(=O)N[C@@H]1C(=O)N[C@H](C(=O)N[C@@H](C)C(=O)N[C@H](C(=O)N[C@H](C(=O)N[C@H](C(=O)N[C@@H]([C@H](CC)C)C(=O)N[C@H](C(=O)N[C@H](C(=O)N[C@@H]2C(=O)N[C@H](C(=O)N[C@H](C(=O)N[C@H](C(=O)N[C@H](C(=O)N[C@H](C(=O)N[C@@H](C)C(=O)N)CSCC(N3CCN(CCN(CC3)C(CSC2)=O)C(CSC1)=O)=O)CC(=O)O)CCSC)Cc1c[nH]c2c1cccc2)CCSC)Cc1c[nH]cn1)Cc1c[nH]c2c1cccc2)CC(=O)O)CC(N)=O)CCC(=O)O)CCCCN[H]
1c	[H]N[C@@H](C)C(=O)N[C@@H]1C(=O)N[C@H](C(=O)N[C@H](C(=O)N[C@@H](C)C(=O)N[C@H](C(=O)N[C@H](C(=O)N[C@@H]([C@H](CC)C)C(=O)N[C@H](C(=O)N[C@H](C(=O)N[C@@H]2C(=O)N[C@H](C(=O)N[C@H](C(=O)N[C@H](C(=O)N[C@H](C(=O)N[C@H](C(=O)N[C@@H](C)C(=O)N)CSCC(N3CCN(CCN(CC3)C(CSC2)=O)C(CSC1)=O)=O)CC(=O)O)CCSC)Cc1c[nH]c2c1cccc2)CCSC)Cc1c[nH]cn1)Cc1c[nH]c2c1cccc2)CC(=O)O)CC(N)=O)Cc1c[nH]c2c1cccc2)CCCCN[H]
1d	[H]N[C@@H](C)C(=O)N[C@@H]1C(=O)N[C@H](C(=O)N[C@H](C(=O)N[C@H](C(=O)N[C@@H](C)C(=O)N[C@H](C(=O)N[C@@H]([C@H](CC)C)C(=O)N[C@H](C(=O)N[C@H](C(=O)N[C@@H]2C(=O)N[C@H](C(=O)N[C@H](C(=O)N[C@H](C(=O)N[C@H](C(=O)N[C@H](C(=O)N[C@@H](C)C(=O)N)CSCC(N3CCN(CCN(CC3)C(CSC2)=O)C(CSC1)=O)=O)CC(=O)O)CCSC)Cc1c[nH]c2c1cccc2)CCSC)Cc1c[nH]cn1)Cc1c[nH]c2c1cccc2)CC(=O)O)CCC(=O)O)Cc1c[nH]c2c1cccc2)CCCCN[H]
1e	[H]N[C@@H](C)C(=O)N[C@@H]1C(=O)N[C@H](C(=O)N[C@H](C(=O)N[C@H](C(=O)N[C@H](C(=O)N[C@@H](C)C(=O)N[C@@H]([C@H](CC)C)C(=O)N[C@H](C(=O)N[C@H](C(=O)N[C@@H]2C(=O)N[C@H](C(=O)N[C@H](C(=O)N[C@H](C(=O)N[C@H](C(=O)N[C@H](C(=O)N[C@@H](C)C(=O)N)CSCC(N3CCN(CCN(CC3)C(CSC2)=O)C(CSC1)=O)=O)CC(=O)O)CCSC)Cc1c[nH]c2c1cccc2)CCSC)Cc1c[nH]cn1)Cc1c[nH]c2c1cccc2)CC(N)=O)CCC(=O)O)Cc1c[nH]c2c1cccc2)CCCCN[H]
1f	[H]N[C@@H](C)C(=O)N[C@@H]1C(=O)N[C@H](C(=O)N[C@H](C(=O)N[C@H](C(=O)N[C@H](C(=O)N[C@H](C(=O)N[C@@H](C)C(=O)N[C@H](C(=O)N[C@H](C(=O)N[C@@H]2C(=O)N[C@H](C(=O)N[C@H](C(=O)N[C@H](C(=O)N[C@H](C(=O)N[C@H](C(=O)N[C@@H](C)C(=O)N)CSCC(N3CCN(CCN(CC3)C(CSC2)=O)C(CSC1)=O)=O)CC(=O)O)CCSC)Cc1c[nH]c2c1cccc2)CCSC)Cc1c[nH]cn1)Cc1c[nH]c2c1cccc2)CC(=O)O)CC(N)=O)CCC(=O)O)Cc1c[nH]c2c1cccc2)CCCCN[H]
1g	[H]N[C@@H](C)C(=O)N[C@@H]1C(=O)N[C@H](C(=O)N[C@H](C(=O)N[C@H](C(=O)N[C@H](C(=O)N[C@H](C(=O)N[C@@H]([C@H](CC)C)C(=O)N[C@@H](C)C(=O)N[C@H](C(=O)N[C@@H]2C(=O)N[C@H](C(=O)N[C@H](C(=O)N[C@H](C(=O)N[C@H](C(=O)N[C@H](C(=O)N[C@@H](C)C(=O)N)CSCC(N3CCN(CCN(CC3)C(CSC2)=O)C(CSC1)=O)=O)CC(=O)O)CCSC)Cc1c[nH]c2c1cccc2)CCSC)Cc1c[nH]cn1)CC(=O)O)CC(N)=O)CCC(=O)O)Cc1c[nH]c2c1cccc2)CCCCN[H]
1h	[H]N[C@@H](C)C(=O)N[C@@H]1C(=O)N[C@H](C(=O)N[C@H](C(=O)N[C@H](C(=O)N[C@H](C(=O)N[C@H](C(=O)N[C@@H]([C@H](CC)C)C(=O)N[C@H](C(=O)N[C@@H](C)C(=O)N[C@@H]2C(=O)N[C@H](C(=O)N[C@H](C(=O)N[C@H](C(=O)N[C@H](C(=O)N[C@H](C(=O)N[C@@H](C)C(=O)N)CSCC(N3CCN(CCN(CC3)C(CSC2)=O)C(CSC1)=O)=O)CC(=O)O)CCSC)Cc1c[nH]c2c1cccc2)CCSC)Cc1c[nH]c2c1cccc2)CC(=O)O)CC(N)=O)CCC(=O)O)Cc1c[nH]c2c1cccc2)CCCCN[H]
1i	[H]N[C@@H](C)C(=O)N[C@@H]1C(=O)N[C@H](C(=O)N[C@H](C(=O)N[C@H](C(=O)N[C@H](C(=O)N[C@H](C(=O)N[C@@H]([C@H](CC)C)C(=O)N[C@H](C(=O)N[C@H](C(=O)N[C@@H]2C(=O)N[C@@H](C)C(=O)N[C@H](C(=O)N[C@H](C(=O)N[C@H](C(=O)N[C@H](C(=O)N[C@@H](C)C(=O)N)CSCC(N3CCN(CCN(CC3)C(CSC2)=O)C(CSC1)=O)=O)CC(=O)O)CCSC)Cc1c[nH]c2c1cccc2)Cc1c[nH]cn1)Cc1c[nH]c2c1cccc2)CC(=O)O)CC(N)=O)CCC(=O)O)Cc1c[nH]c2c1cccc2)CCCCN[H]
1j	[H]N[C@@H](C)C(=O)N[C@@H]1C(=O)N[C@H](C(=O)N[C@H](C(=O)N[C@H](C(=O)N[C@H](C(=O)N[C@H](C(=O)N[C@@H]([C@H](CC)C)C(=O)N[C@H](C(=O)N[C@H](C(=O)N[C@@H]2C(=O)N[C@H](C(=O)N[C@@H](C)C(=O)N[C@H](C(=O)N[C@H](C(=O)N[C@H](C(=O)N[C@@H](C)C(=O)N)CSCC(N3CCN(CCN(CC3)C(CSC2)=O)C(CSC1)=O)=O)CC(=O)O)CCSC)CCSC)Cc1c[nH]cn1)Cc1c[nH]c2c1cccc2)CC(=O)O)CC(N)=O)CCC(=O)O)Cc1c[nH]c2c1cccc2)CCCCN[H]
1k	[H]N[C@@H](C)C(=O)N[C@@H]1C(=O)N[C@H](C(=O)N[C@H](C(=O)N[C@H](C(=O)N[C@H](C(=O)N[C@H](C(=O)N[C@@H]([C@H](CC)C)C(=O)N[C@H](C(=O)N[C@H](C(=O)N[C@@H]2C(=O)N[C@H](C(=O)N[C@H](C(=O)N[C@@H](C)C(=O)N[C@H](C(=O)N[C@H](C(=O)N[C@@H](C)C(=O)N)CSCC(N3CCN(CCN(CC3)C(CSC2)=O)C(CSC1)=O)=O)CC(=O)O)Cc1c[nH]c2c1cccc2)CCSC)Cc1c[nH]cn1)Cc1c[nH]c2c1cccc2)CC(=O)O)CC(N)=O)CCC(=O)O)Cc1c[nH]c2c1cccc2)CCCCN[H]
1l	[H]N[C@@H](C)C(=O)N[C@@H]1C(=O)N[C@H](C(=O)N[C@H](C(=O)N[C@H](C(=O)N[C@H](C(=O)N[C@H](C(=O)N[C@@H]([C@H](CC)C)C(=O)N[C@H](C(=O)N[C@H](C(=O)N[C@@H]2C(=O)N[C@H](C(=O)N[C@H](C(=O)N[C@H](C(=O)N[C@@H](C)C(=O)N[C@H](C(=O)N[C@@H](C)C(=O)N)CSCC(N3CCN(CCN(CC3)C(CSC2)=O)C(CSC1)=O)=O)CCSC)Cc1c[nH]c2c1cccc2)CCSC)Cc1c[nH]cn1)Cc1c[nH]c2c1cccc2)CC(=O)O)CC(N)=O)CCC(=O)O)Cc1c[nH]c2c1cccc2)CCCCN[H]
2a	[H]N[C@@H](C)C(=O)N[C@@H]1C(=O)N[C@H](C(=O)N[C@@H](C)C(=O)N[C@H](C(=O)N[C@@H]2C(=O)N[C@H](C(=O)N[C@H](C(=O)N[C@@H](Cc3ccccc3)C(=O)N[C@H](C(=O)N[C@@H](C)C(=O)N[C@@H](CC(C)C)C(=O)N[C@H](C(=O)N[C@H](C(=O)N[C@H](C(=O)N[C@@H](C)C(=O)N)CSCc3nc(nc(n3)CSC2)CSC1)CC(=O)O)CC(=O)O)CO[H])Cc1c[nH]c2c1cccc2)CC(=O)O)CCCCN[H])CCCNC(N)=N
2b	[H]N[C@@H](C)C(=O)N[C@@H]1C(=O)N[C@H](C(=O)N[C@@H](C)C(=O)N[C@H](C(=O)N[C@@H]2C(=O)N[C@H](C(=O)N[C@H](C(=O)N[C@@H](Cc3ccccc3)C(=O)N[C@H](C(=O)N[C@H](C(=O)N[C@@H](CC(C)C)C(=O)N[C@@H](C)C(=O)N[C@H](C(=O)N[C@H](C(=O)N[C@@H](C)C(=O)N)CSCc3nc(nc(n3)CSC2)CSC1)CC(=O)O)Cc1c[nH]c2c1cccc2)CO[H])Cc1c[nH]c2c1cccc2)CC(=O)O)CCCCN[H])CCCNC(N)=N
5a	[H]N[C@@H](C)C(=O)N[C@@H]1C(=O)N[C@H](C(=O)N[C@H](C(=O)N[C@H](C(=O)N[C@@H](C)C(=O)N[C@@H](CC(C)C)C(=O)N[C@H](C(=O)N[C@H](C(=O)N[C@H](C(=O)N[C@@H]2C(=O)N[C@H](C(=O)N[C@H](C(=O)N[C@H](C(=O)N[C@H](C(=O)N[C@H](C(=O)N[C@@H](C)C(=O)N)CSCC(N3CN(CN(C3)C(=O)CSC1)C(=O)CSC2)=O)CCC(=O)O)CCCCN[H])CCCCN[H])CC(=O)O)CC(=O)O)CCC(=O)O)CCC(=O)O)Cc1c[nH]c2c1cccc2)Cc1c[nH]cn1)Cc1c[nH]c2c1cccc2
5b	[H]N[C@@H](C)C(=O)N[C@@H]1C(=O)N[C@H](C(=O)N[C@H](C(=O)N[C@H](C(=O)N[C@H](C(=O)N[C@@H](CC(C)C)C(=O)N[C@@H](C)C(=O)N[C@H](C(=O)N[C@H](C(=O)N[C@@H]2C(=O)N[C@H](C(=O)N[C@H](C(=O)N[C@H](C(=O)N[C@H](C(=O)N[C@H](C(=O)N[C@@H](C)C(=O)N)CSCC(N3CN(CN(C3)C(=O)CSC1)C(=O)CSC2)=O)CCC(=O)O)CCCCN[H])CCCCN[H])CC(=O)O)CC(=O)O)CCC(=O)O)Cc1c[nH]c2c1cccc2)Cc1c[nH]c2c1cccc2)Cc1c[nH]cn1)Cc1c[nH]c2c1cccc2
5c	[H]N[C@@H](C)C(=O)N[C@@H]1C(=O)N[C@H](C(=O)N[C@H](C(=O)N[C@H](C(=O)N[C@H](C(=O)N[C@@H](CC(C)C)C(=O)N[C@H](C(=O)N[C@@H](C)C(=O)N[C@H](C(=O)N[C@@H]2C(=O)N[C@H](C(=O)N[C@H](C(=O)N[C@H](C(=O)N[C@H](C(=O)N[C@H](C(=O)N[C@@H](C)C(=O)N)CSCC(N3CN(CN(C3)C(=O)CSC1)C(=O)CSC2)=O)CCC(=O)O)CCCCN[H])CCCCN[H])CC(=O)O)CC(=O)O)CCC(=O)O)Cc1c[nH]c2c1cccc2)Cc1c[nH]c2c1cccc2)Cc1c[nH]cn1)Cc1c[nH]c2c1cccc2
